# Supplementary material for: SOD3 Is a Non-Mutagenic Growth Regulator Affecting Cell Migration and Proliferation Signal Transduction
Source: Antioxidants (Basel). 2021 Apr 21;10(5):635. doi: 10.3390/antiox10050635 (PMC8143115; doi:10.3390/antiox10050635)
Supplement: Supplementary file 1 [file antioxidants-10-00635-s001.zip]

Archive with 1 entries (1 files):
- antioxidants-1178099-supplementary.pdf
